# Supplementary material for: Newborn Screening for Pompe Disease
Source: Int J Neonatal Screen. 2020 Apr 5;6(2):31. doi: 10.3390/ijns6020031 (PMC7423004; doi:10.3390/ijns6020031)
Supplement: Supplementary file 1 [file IJNS-06-00031-s001.zip]

Archive with 1 entries (1 files):
- IJNS-711503-supplementary.xlsx
